# Supplementary material for: Soil pH as an external filter shaping stink bug–Burkholderia gut symbiosis
Source: Microbiome. 2026 May 7;14:129. doi: 10.1186/s40168-026-02402-z (PMC13151246; doi:10.1186/s40168-026-02402-z)
Supplement: Supplementary file 5 — Additional file 4. [file 40168_2026_2402_MOESM4_ESM.xlsx]

## Sheet: Table S3
Table S3. Details of the statistical analyses for the fitness effects of Burkholderia symbiosis in Cletus spp. presented in Fig. 2.
Figure panel	Species	Sex	Normality (Apo)a		Normality (Sym)a		Variance homogeneityb			Statistical test
			W	P value	W	P value	F	P value		Selected testc	Statistical value	df	P value	Corrected α
Fig.2B	C. punctiger	-	0.95823	0.2789	0.94428	0.00777	3.8449	< 0.001		Mann–Whitney U testd	W = 1830	-	< 0.001	0.002
	C. schmidti	-	0.94874	0.02025	0.92733	0.0009224	2.2975	0.001529		Mann–Whitney U testd	W = 3575	-	< 0.001	0.002
Fig.2C	C. punctiger	Female	0.98033	0.77	0.939	0.01976	1.9515	0.0374		Brunner–Munzel test	BM = 27.22	62.272	< 0.001	0.002
	C. punctiger	Male	0.94938	0.1	0.96237	0.1504	1.2669	0.4542		Student’s t-test	t = −11.75	79	< 0.001	0.002
	C. schmidti	Female	0.96636	0.3686	0.98285	0.9122	2.2639	0.03248		Welch's t-test	t = −6.198	57.63	< 0.001	0.002
	C. schmidti	Male	0.90583	0.004296	0.93767	0.08712	1.3588	0.4056		Mann–Whitney U test	W = 122.5	-	< 0.001	0.002
Fig.2D	C. punctiger	Female	0.96975	0.4363	0.96145	0.1387	0.34129	0.001619		Welch's t-test	t = −11.312	72.917	< 0.001	0.002
	C. punctiger	Male	0.947	0.08411	0.99129	0.9806	0.64309	0.18		Student’s t-test	t = −12.851	79	< 0.001	0.002
	C. schmidti	Female	0.9879	0.9637	0.96061	0.3604	1.4451	0.3302		Student’s t-test	t = −7.83	60	< 0.001	0.002
	C. schmidti	Male	0.97081	0.4308	0.92691	0.04578	0.84812	0.6349		Mann–Whitney U test	W = 30.5	-	< 0.001	0.002
Fig.2E	C. punctiger	Female	0.95921	0.278	0.97226	0.5641	1.7279	0.1355		Student’s t-test	t = −8.417	61	< 0.001	0.002
	C. punctiger	Male	0.97711	0.8373	0.9612	0.463	2.8302	0.0157		Welch's t-test	t = −8.553	37.449	< 0.001	0.002
	C. schmidti	Female	0.95251	0.4068	0.95737	0.3645	2.1427	0.07905		Student’s t-test	t = −10.315	43	< 0.001	0.002
	C. schmidti	Male	0.94514	0.1145	0.97227	0.6829	1.3878	0.4063		Student’s t-test	t = −8.310	55	< 0.001	0.002
Fig.2G	C. punctiger	Female	0.95716	0.245	0.96209	0.313	0.21443	< 0.001		Welch's t-test	t = −14.081	44.014	< 0.001	0.002
	C. punctiger	Male	0.97744	0.8445	0.97033	0.6751	0.5927	0.2173		Student’s t-test	t = −12.597	46	< 0.001	0.002
	C. schmidti	Female	0.95303	0.4155	0.73596	< 0.001	0.10637	< 0.001		Brunner–Munzel test	BM = 72.057	30.156	< 0.001	0.002
	C. schmidti	Male	0.96284	0.3463	0.92382	0.05529	0.50922	0.07852		Student’s t-test	t = −8.776	55	< 0.001	0.002
Fig.2I	C. punctiger	-	0.95082	0.699	0.96131	0.4902	0.12828	0.005508		Welch's t-test	t = −10.048	29.94	< 0.001	0.002
	C. schmidti	-	0.86237	0.01665	0.98234	0.9419	0.32218	0.02384		Brunner–Munzel test	BM = 16.519	37.999	< 0.001	0.002
Fig.2J	C. punctiger	-	0.86589	0.2103	0.97468	0.932	2.6707	0.2327		Student’s t-test	t = −6.900	12	< 0.001	0.002
	C. schmidti	-	0.7092	0.001139	0.95567	0.7521	2.6539	0.184		Mann–Whitney U test	W = 0	-	< 0.001	0.002
a Normality was assessed using the Shapiro–Wilk test, and P values < 0.05 were considered to indicate a significant deviation from normality.
b Variance homogeneity was assessed using the F test, , and P values < 0.05 were considered to indicate significant heterogeneity of variances.
c Statistical tests were selected based on normality and variance homogeneity. Student’s t-test was used for normally distributed data with homogeneous variances, and Welch’s t-test for normally distributed data with unequal variances. When normality was violated, nonparametric tests were applied. The Mann–Whitney U test was used when variance heterogeneity was not detected, whereas the Brunner–M…
d Because the data exhibited complete rank separation between the Apo and Sym groups (Cliff’s delta = 1), the Mann–Whitney U test was used instead of the Brunner–Munzel test.
