# Supplementary material for: Soil pH as an external filter shaping stink bug–Burkholderia gut symbiosis
Source: Microbiome. 2026 May 7;14:129. doi: 10.1186/s40168-026-02402-z (PMC13151246; doi:10.1186/s40168-026-02402-z)
Supplement: Supplementary file 6 — Additional file 5. [file 40168_2026_2402_MOESM5_ESM.xlsx]

## Sheet: Table S4
Table S4. Weedy fields surveyed for soil pH and insect density in this study.
Field IDb	Survey site	Coordinates	Survey date	Soil calssification	Soil pH (mean ± SD, n = 5)	Number of stink bugs in 100 m2 areaa																	Chemical properties
						Cletus punctiger (Coreoidae)		Acanthocoris sordidus (Coreoidae)		Leptocorisa chinensis (Alydidae)		Pachygrontha antennata (Pachygronthidae)		Paromius jejunus (Rhyparochromidae)		Other Rhyparochromidae insect		Berytidae insect		Total		Total (adult+nymph)	Water content (%)	EC (mS/cm)	CEC (meq/100g)	Exchangeable Ca (mg/100g)	Exchangeable Mg (mg/100g)	Exchangeable K (mg/100g)	Available phosphate (mg/100g)	Phosphate absorption coefficient (mg/100g)	NH4-N (mg/100g)	NO3-N (mg/100g)	Humus (%)	Total C (g/kg)	Total N (g/kg)	Bacteria abundance (copies/g)	Relative abundance of Burkholderia(%)
						adult	nymph	adult	nymph	adult	nymph	adult	nymph	adult	nymph	adult	nymph	adult	nymph	adult	nymph
WF01	Kanzaki, Saga	33.3 N 130.4 E	30th Jul. 2017	Gleyic Fluvisols	5.8 ± 0.2	21	9	0	0	5	0	0	0	0	0	1	0	0	0	27	9	36	29.2657	0.123333	17.5333	297.433	39.9	50.9333	32.3667	500	1.5	3.33333	6.65	38.5767	3.736	6800000000	0.214138
WF02	Kanzaki, Saga	33.3 N 130.4 E	30th Jul. 2017	Gleyic Fluvisols	6.6 ± 0.1	57	44	0	0	2	0	0	0	0	0	0	0	0	0	59	44	103	24.724	0.0633333	13.0333	218.967	20.8333	59.7333	26.6333	475.667	1.36667	0.666667	3.83667	22.2567	2.08067	1.08133e+10	0.106522
WF03	Kanzaki, Saga	33.3 N 130.4 E	30th Jul. 2017	Gleyic Fluvisols	6.4 ± 0.1	83	28	0	0	1	0	0	0	0	0	0	0	0	0	84	28	112	23.0636	0.0566667	15.6667	295.433	25.7667	48.1667	24.0333	561.667	1.33333	0.666667	4.12	23.9067	2.13967	7.70667e+09	0.10247
WF04	Mizuma-gun, Fukuoka	33.2 N 130.4 E	30th Jul. 2017	Fluvic Hydragric Anthrosols	8.5 ± 0.2	2	9	0	0	10	0	0	0	13	22	0	0	0	0	25	31	56	23.46	0.223333	20.7333	1551.33	32.8	35.0333	9.4	1205.67	1.13333	0.433333	2.66333	15.47	0.921333	1514000000	0.00299976
WF05	Ogoori, Fukuoka	33.4 N 130.5 E	31st Jul. 2017	Gleyic Fluvisols	6.3 ± 0.2	2	7	0	0	3	10	0	0	34	938	0	0	0	0	39	955	994	23.8981	0.0566667	17.4333	310.7	26.5667	31.0333	21.9333	558	1.33333	1.2	4.77333	27.6833	1.98833	6020000000	0.07316
WF06	Mii-gun, Fukuoka	33.4 N 130.6 E	31st Jul. 2017	Fluvic Hydragric Anthrosols	6.1 ± 0.2	2	0	0	0	11	0	1	0	2	0	0	0	0	0	16	0	16	23.0682	0.05	19.6333	290.9	17.4667	31.0333	73.6	832	1.06667	1.2	5.23667	30.38	2.21733	1.09733e+10	0.0964299
WF07	Asakura, Fukuoka	33.4 N 130.7 E	31st Jul. 2017	Fluvic Hydragric Anthrosols	5.3 ± 0.1	2	4	0	0	15	1	0	0	0	0	0	0	0	0	17	5	22	32.4983	0.0433333	15.7	159.167	28.4333	32.6	14.2	591.333	0.966667	0.166667	3.05333	17.7133	1.457	6540000000	0.0672593
WF08	Kitakyusyu, Fukuoka	33.8 N 130.7 E	31st Jul. 2017	Fluvic Hydragric Anthrosols	6.0 ± 0.4	2	0	0	0	4	0	0	1	0	0	0	0	0	0	6	1	7	8.43911	0.03	9.53333	126.5	11.9333	24.0333	50.2333	306	1.2	0.4	2.42	14.04	1.20533	2.44667e+09	0.260872
WF09	Onga-gun, Fukuoka	33.9 N 130.7 E	31st Jul. 2017	Haplic Fluvisols	7.1 ± 0.1	3	0	0	0	0	0	0	0	6	7	0	0	0	0	9	7	16	14.5179	0.0833333	17.9	378.2	55.6	55.1667	117.167	661	1.13333	0.7	2.53667	14.7233	1.30533	4.19333e+09	0.00978857
WF10	Onga-gun, Fukuoka	33.9 N 130.7 E	31st Jul. 2017	Fluvic Hydragric Anthrosols	5.7 ± 0.2	8	7	0	0	1	0	0	0	0	36	0	0	0	0	9	43	52	17.085	0.0566667	14.6	215.433	27.8333	55.3667	30.4667	523	1.06667	0.466667	3.09333	17.95	1.46467	2.22667e+09	0.239947
WF11	Shimonoseki, Yamaguchi	34.0 N 130.9 E	1st Aug. 2017	Haplic Alisols	6.3 ± 0.1	6	2	0	0	14	6	0	0	29	75	0	0	0	0	49	83	132	13.0732	0.0933333	13.5667	219.267	35.2667	72.6667	218.067	440	1.53333	1.13333	2.67	15.4833	1.479	1.93533e+09	0.0789396
WF12	Mine, Yamaguchi	34.2 N 131.2 E	1st Aug. 2017	Haplic Cambisols	7.2 ± 0.2	3	1	0	0	7	28	2	0	0	0	0	0	0	0	12	29	41	3.28259	0.0933333	16.4333	683.333	12.3667	11.2	43.0667	610.333	1.03333	0.9	5.73667	33.2667	2.55667	3.52667e+09	0.00234338
WF13	Mine, Yamaguchi	34.2 N 131.3 E	1st Aug. 2017	Haplic Alisols	7.2 ± 0.3	9	6	1	5	4	57	0	0	1	1	2	0	0	0	17	69	86	25.2113	0.15	38.6	740.467	64.2	50.9667	345.167	980	2.7	3.06667	10.85	62.9233	6.23733	8.38667e+09	0.0042559
WF14	Mine, Yamaguchi	34.2 N 131.2 E	1st Aug. 2017	Haplic Alisols	6.4 ± 0.2	5	4	0	0	0	0	5	0	0	0	0	0	0	0	10	4	14	28.6892	0.0766667	20.8333	411.8	28.4667	35.6333	36.9333	689.667	1.86667	0.8	5.84333	33.8833	2.919	9.80667e+09	0.0629166
WF15	Mine, Yamaguchi	34.2 N 131.3 E	1st Aug. 2017	Haplic Cambisols	7.3 ± 0.2	17	6	0	0	0	0	2	0	0	0	0	0	0	0	19	6	25	49.944	0.136667	31.7333	738	23.5	20.1	12.5667	1191.67	2.3	1.5	11.3067	65.5867	5.66367	1.18733e+10	0.0114973
WF16	Mine, Yamaguchi	34.2 N 131.3 E	1st Aug. 2017	Gleyic Fluvisols	7.2 ± 0.1	2	2	0	0	10	72	0	0	0	0	0	0	0	0	12	74	86	19.14	0.07	27.3667	572.667	24.0667	46.3333	68.7	998.333	2	0.366667	4.60333	26.71	2.58967	5.77333e+09	0.0129258
WF17	Mine, Yamaguchi	34.2 N 131.3 E	1st Aug. 2017	Gleyic Fluvisols	7.5 ± 0.2	15	12	0	0	5	6	0	0	0	2	0	0	0	0	20	20	40	27.7479	0.0933333	25.7	560.333	30.1667	54.4333	77.2667	988	1.8	1.16667	5.08333	29.4833	3.13467	6.23333e+09	0
WF18	Sanyoonoda, Yamaguchi	34.0 N 131.1 E	2nd Aug. 2017	Gleyic Fluvisols	7.0 ± 0.2	3	0	0	0	1	0	0	0	5	31	0	0	2	0	11	31	42	21.1487	0.0833333	11.2	204.433	20	46.0667	65.9333	341	1.5	0.7	2.62333	15.22	1.16633	1.07133e+09	0.095792
WF19	Shimonoseki, Yamaguchi	34.1 N 131.0 E	2nd Aug. 2017	Gleyic Fluvisols	5.8 ± 0.3	10	19	0	0	3	23	22	6	0	0	1	0	1	0	37	48	85	13.5292	0.03	11	116.467	14.9667	18.5	19.4	453.333	1.2	0.533333	2.78667	16.1567	1.43333	2248000000	0.572477
WF20	Yukuhashi, Fukuoka	33.7 N 130.9 E	2nd Aug. 2017	Haplic Alisols	5.5 ± 0.2	4	13	0	0	0	0	0	0	0	0	0	0	0	0	4	13	17	23.8196	0.0533333	17.8333	137.033	18.5	17.3333	9	778.667	1.4	1.16667	4.89333	28.36	2.68433	5.42667e+09	0.0366494
WF21	Miyako-gun, Fukuoka	33.7 N 130.9 E	2nd Aug. 2017	Haplic Fluvisols	5.2 ± 0.2	86	140	0	0	14	33	1	0	0	8	0	0	0	0	101	181	282	19.4356	0.05	15.6333	191.633	11.6	16.1667	23.5	549.667	1.06667	0.9	3.91333	22.7033	1.89667	2.86667e+09	0.228479
WF22	Miyako-gun, Fukuoka	33.7 N 130.9 E	2nd Aug. 2017	Haplic Fluvisols	7.6 ± 0.4	4	2	0	0	1	1	3	0	0	0	0	0	0	0	8	3	11	20.4736	0.153333	16.8667	612.067	14.8333	30.2333	14.9	693.667	1.13333	1.76667	4.84667	28.1133	2.53567	7.73333e+09	0.0194787
WF23	Miyako-gun, Fukuoka	33.7 N 130.9 E	2nd Aug. 2017	Haplic Fluvisols	6.8 ± 0.2	40	148	0	0	42	209	0	0	1	15	0	0	0	0	83	372	455	20.2654	0.0666667	17.9	313.833	20.4333	37.5333	88.1	700	0.9	0.766667	3.26333	18.9233	1.80733	5.88667e+09	0.0136684
WF24	Kitakyusyu, Fukuoka	33.7 N 130.9 E	3rd Aug. 2017	Haplic Cambisols	7.5 ± 0.3	0	1	0	0	1	0	0	0	0	0	0	0	0	0	1	1	2	16.9905	0.206667	34.5	1102.53	36.9	71.3333	40.6	1184.67	1.36667	3.46667	12.6033	73.11	6.15333	13220000000	0
WF25	Kitakyusyu, Fukuoka	33.8 N 130.9 E	3rd Aug. 2017	Haplic Cambisols	8.0 ± 0.2	4	3	0	0	1	1	8	1	0	0	0	0	0	0	13	5	18	21.0164	0.106667	26.0667	565.833	29	81	102.033	1008	0.933333	1.86667	5.33	30.93	2.833	9.58667e+09	0.0147109
WF26	Kitakyusyu, Fukuoka	33.8 N 130.9 E	3rd Aug. 2017	Haplic Cambisols	7.8 ± 0.3	15	8	0	0	17	5	0	0	14	10	0	0	0	0	46	23	69	22.1298	0.153333	20.4333	608.067	21.4	29.8667	47.1333	898.333	0.6	1.7	4.66	27.05	2.258	6.76667e+09	0
WF27	Kitakyusyu, Fukuoka	33.8 N 130.9 E	3rd Aug. 2017	Haplic Cambisols	6.5 ± 0.2	6	6	0	0	10	0	0	0	1	0	0	0	0	0	17	6	23	20.5703	0.0566667	14.0333	223.2	31.4667	25.7333	14.4667	590.333	0.7	0.766667	1.85667	10.7733	1.06533	4.57333e+09	0.164908
WF28	Itoshima, Fukuoka	33.5 N 130.2 E	4th Aug. 2017	Gleyic Fluvisols	6.3 ± 0.1	32	18	0	0	2	2	0	0	1	3	0	0	0	0	35	23	58	18.8512	0.15	16.1667	198.2	45.0333	91.8667	119.967	498.333	1.16667	3.2	3.95	22.9133	2.58133	4340000000	0.268382
WF29	Fukuoka, Fukuoka	33.5 N 130.3 E	4th Aug. 2017	Haplic Fluvisols	5.9 ± 0.3	4	2	0	0	138	13	0	0	1	11	0	0	1	0	144	26	170	21.4212	0.0833333	13.3333	191.867	19.2333	21.5667	58.5	567.667	1.46667	1.93333	3.68333	21.36	2.02867	6.23333e+09	0.0365907
a The survey focused on stink bug species known to harbor a symbiotic relationship with Burkholderia, as reported by the previous study (Kikuchi et al., 2011).
b Poaceae plants dominated all the surveyed fields, with Digitaria ciliaris and Setaria viridis being the dominant species.
